# Supplementary material for: Tomato and Olive Bioactive Compounds: A Natural Shield against the Cellular Effects Induced by β-Hexachlorocyclohexane-Activated Signaling Pathways
Source: Molecules. 2021 Nov 25;26(23):7135. doi: 10.3390/molecules26237135 (PMC8658925; doi:10.3390/molecules26237135)
Supplement: Supplementary file 1 [file molecules-26-07135-s001.zip]

Archive with 1 entries (1 files):
- molecules-1470746-supplementary.pdf
